# Supplementary material for: The weather affects air conditioner purchases to fill the energy efficiency gap
Source: Nat Commun. 2022 Oct 1;13:5772. doi: 10.1038/s41467-022-33531-2 (PMC9526731; doi:10.1038/s41467-022-33531-2)
Supplement: Supplementary file 4 — Source Data [file 41467_2022_33531_MOESM4_ESM.zip]

Archive with 10 entries (10 files):
- Supplementary Dataset 1.csv
- __MACOSX/._Supplementary Dataset 1.csv
- Supplementary Dataset 2.csv
- __MACOSX/._Supplementary Dataset 2.csv
- Supplementary Dataset 3.csv
- __MACOSX/._Supplementary Dataset 3.csv
- Supplementary Dataset 4.csv
- __MACOSX/._Supplementary Dataset 4.csv
- Supplementary Dataset 5.csv
- __MACOSX/._Supplementary Dataset 5.csv
