# Supplementary material for: The weather affects air conditioner purchases to fill the energy efficiency gap
Source: Nat Commun. 2022 Oct 1;13:5772. doi: 10.1038/s41467-022-33531-2 (PMC9526731; doi:10.1038/s41467-022-33531-2)
Supplement: Supplementary file 4 — Source Data [file 41467_2022_33531_MOESM4_ESM.zip › Supplementary Dataset 1.csv]

	id	variable	est_	coef	range
1	1	(a) Main	-0.168308883905411	c	<=0
2	1	(b) Price Outlier	-0.145237743854523	c	<=0
3	1	(a) Main	-0.248175457119942	l	<=0
4	1	(b) Price Outlier	-0.249545931816101	l	<=0
5	1	(a) Main	-0.0884423106908798	u	<=0
6	1	(b) Price Outlier	-0.040929552167654	u	<=0
7	2	(a) Main	-0.0223018061369658	c	0-2
8	2	(b) Price Outlier	-0.00774569856002927	c	0-2
9	2	(a) Main	-0.06098547950387	l	0-2
10	2	(b) Price Outlier	-0.0502381101250648	l	0-2
11	2	(a) Main	0.0163818653672934	u	0-2
12	2	(b) Price Outlier	0.0347467102110386	u	0-2
13	3	(a) Main	-0.0115728760138154	c	2-4
14	3	(b) Price Outlier	-0.000273516168817878	c	2-4
15	3	(a) Main	-0.0424807369709015	l	2-4
16	3	(b) Price Outlier	-0.0341903306543827	l	2-4
17	3	(a) Main	0.0193349830806255	u	2-4
18	3	(b) Price Outlier	0.0336432978510857	u	2-4
19	4	(a) Main	0.0137736480683088	c	4-6
20	4	(b) Price Outlier	0.0253043379634619	c	4-6
21	4	(a) Main	-0.0079379677772522	l	4-6
22	4	(b) Price Outlier	0.00212909793481231	l	4-6
23	4	(a) Main	0.0354852639138699	u	4-6
24	4	(b) Price Outlier	0.048479575663805	u	4-6
25	5	(a) Main	0.0303374640643597	c	6-8
26	5	(b) Price Outlier	0.0399525575339794	c	6-8
27	5	(a) Main	0.0110402489081025	l	6-8
28	5	(b) Price Outlier	0.0183675326406956	l	6-8
29	5	(a) Main	0.0496346801519394	u	6-8
30	5	(b) Price Outlier	0.0615375861525536	u	6-8
31	6	(a) Main	0.00425640027970076	c	8-10
32	6	(b) Price Outlier	0.00792009104043245	c	8-10
33	6	(a) Main	-0.00901312008500099	l	8-10
34	6	(b) Price Outlier	-0.00686866091564298	l	8-10
35	6	(a) Main	0.0175259206444025	u	8-10
36	6	(b) Price Outlier	0.0227088425308466	u	8-10
37	7	(a) Main	0.0174301378428936	c	10-12
38	7	(b) Price Outlier	0.0233652628958225	c	10-12
39	7	(a) Main	0.00746714975684881	l	10-12
40	7	(b) Price Outlier	0.0119720855727792	l	10-12
41	7	(a) Main	0.0273931249976158	u	10-12
42	7	(b) Price Outlier	0.0347584411501884	u	10-12
43	8	(a) Main	0.0117868175730109	c	12-14
44	8	(b) Price Outlier	0.0170424375683069	c	12-14
45	8	(a) Main	0.00256088934838772	l	12-14
46	8	(b) Price Outlier	0.00659264344722033	l	12-14
47	8	(a) Main	0.0210127457976341	u	12-14
48	8	(b) Price Outlier	0.0274922326207161	u	12-14
49	9	(a) Main	0.00587021373212337	c	14-16
50	9	(b) Price Outlier	0.000524509290698916	c	14-16
51	9	(a) Main	-0.00240496452897787	l	14-16
52	9	(b) Price Outlier	-0.00946518871933222	l	14-16
53	9	(a) Main	0.0141453919932246	u	14-16
54	9	(b) Price Outlier	0.0105142071843147	u	14-16
55	10	(a) Main	0.00691734161227942	c	16-18
56	10	(b) Price Outlier	0.00863777473568916	c	16-18
57	10	(a) Main	0.000245668343268335	l	16-18
58	10	(b) Price Outlier	0.000400801043724641	l	16-18
59	10	(a) Main	0.0135890152305365	u	16-18
60	10	(b) Price Outlier	0.0168747492134571	u	16-18
61	11	(a) Main	0.0066764410585165	c	18-20
62	11	(b) Price Outlier	0.00899333972483873	c	18-20
63	11	(a) Main	0.00107648957055062	l	18-20
64	11	(b) Price Outlier	0.00197214330546558	l	18-20
65	11	(a) Main	0.0122763924300671	u	18-20
66	11	(b) Price Outlier	0.0160145368427038	u	18-20
67	12	(a) Main	0	c	20-22
68	12	(b) Price Outlier	0	c	20-22
69	12	(a) Main	NA	l	20-22
70	12	(b) Price Outlier	NA	l	20-22
71	12	(a) Main	NA	u	20-22
72	12	(b) Price Outlier	NA	u	20-22
73	13	(a) Main	-0.00139499176293612	c	22-24
74	13	(b) Price Outlier	0.00516987266018987	c	22-24
75	13	(a) Main	-0.00690006045624614	l	22-24
76	13	(b) Price Outlier	-0.00143051298800856	l	22-24
77	13	(a) Main	0.00411007693037391	u	22-24
78	13	(b) Price Outlier	0.0117702586576343	u	22-24
79	14	(a) Main	0.0249313246458769	c	24-26
80	14	(b) Price Outlier	0.027824679389596	c	24-26
81	14	(a) Main	0.0165127646178007	l	24-26
82	14	(b) Price Outlier	0.0178819689899683	l	24-26
83	14	(a) Main	0.0333498828113079	u	24-26
84	14	(b) Price Outlier	0.0377673916518688	u	24-26
85	15	(a) Main	0.0252216830849648	c	26-28
86	15	(b) Price Outlier	0.0270084422081709	c	26-28
87	15	(a) Main	0.0148244062438607	l	26-28
88	15	(b) Price Outlier	0.0145255858078599	l	26-28
89	15	(a) Main	0.0356189571321011	u	26-28
90	15	(b) Price Outlier	0.0394912995398045	u	26-28
91	16	(a) Main	0.0268376916646957	c	28-30
92	16	(b) Price Outlier	0.0308656673878431	c	28-30
93	16	(a) Main	0.0151871349662542	l	28-30
94	16	(b) Price Outlier	0.0172189809381962	l	28-30
95	16	(a) Main	0.0384882465004921	u	28-30
96	16	(b) Price Outlier	0.0445123538374901	u	28-30
97	17	(a) Main	0.0215405859053135	c	30-32
98	17	(b) Price Outlier	0.0286158621311188	c	30-32
99	17	(a) Main	0.00540432799607515	l	30-32
100	17	(b) Price Outlier	0.0092520322650671	l	30-32
101	17	(a) Main	0.0376768447458744	u	30-32
102	17	(b) Price Outlier	0.0479796938598156	u	30-32
103	18	(a) Main	0.0566428750753403	c	32-34
104	18	(b) Price Outlier	0.0720980763435364	c	32-34
105	18	(a) Main	0.0292020253837109	l	32-34
106	18	(b) Price Outlier	0.0365930013358593	l	32-34
107	18	(a) Main	0.0840837210416794	u	32-34
108	18	(b) Price Outlier	0.107603147625923	u	32-34
109	19	(a) Main	0.0546113140881062	c	>34
110	19	(b) Price Outlier	0.0714173465967178	c	>34
111	19	(a) Main	0.0177186094224453	l	>34
112	19	(b) Price Outlier	0.0308250822126865	l	>34
113	19	(a) Main	0.0915040224790573	u	>34
114	19	(b) Price Outlier	0.112009614706039	u	>34
