# Supplementary material for: The weather affects air conditioner purchases to fill the energy efficiency gap
Source: Nat Commun. 2022 Oct 1;13:5772. doi: 10.1038/s41467-022-33531-2 (PMC9526731; doi:10.1038/s41467-022-33531-2)
Supplement: Supplementary file 4 — Source Data [file 41467_2022_33531_MOESM4_ESM.zip › Supplementary Dataset 2.csv]

	indicator	coef	setting	variable	estimate	color
1	CDD	c	(a) Major analysis	Main	0.00426512071862817	CDD
2	CDD	c	(a) Major analysis	Price Outlier	0.00464032590389252	CDD
3	CDD	c	(b) Current weather controlled	Main	0.00429313443601131	CDD
4	CDD	c	(b) Current weather controlled	Price Outlier	0.00445002317428589	CDD
5	CDD	c	(c) Lagged weather separated	Main	0.00477505987510085	CDD
6	CDD	c	(c) Lagged weather separated	Price Outlier	0.00513195712119341	CDD
7	CDD	c	(d) Lagged weather summed	Main	0.00111069611739367	CDD
8	CDD	c	(d) Lagged weather summed	Price Outlier	0.0013220141408965	CDD
9	CDD	l	(a) Major analysis	Main	0.00307893101125956	CDD
10	CDD	l	(a) Major analysis	Price Outlier	0.00325294071808457	CDD
11	CDD	l	(b) Current weather controlled	Main	0.00312520866282284	CDD
12	CDD	l	(b) Current weather controlled	Price Outlier	0.00306865596212447	CDD
13	CDD	l	(c) Lagged weather separated	Main	0.00356703368015587	CDD
14	CDD	l	(c) Lagged weather separated	Price Outlier	0.0037249531596899	CDD
15	CDD	l	(d) Lagged weather summed	Main	0.000395012320950627	CDD
16	CDD	l	(d) Lagged weather summed	Price Outlier	0.000440724543295801	CDD
17	CDD	u	(a) Major analysis	Main	0.00545130996033549	CDD
18	CDD	u	(a) Major analysis	Price Outlier	0.00602771155536175	CDD
19	CDD	u	(b) Current weather controlled	Main	0.00546105997636914	CDD
20	CDD	u	(b) Current weather controlled	Price Outlier	0.00583139015361667	CDD
21	CDD	u	(c) Lagged weather separated	Main	0.00598308630287647	CDD
22	CDD	u	(c) Lagged weather separated	Price Outlier	0.00653896061703563	CDD
23	CDD	u	(d) Lagged weather summed	Main	0.00182637991383672	CDD
24	CDD	u	(d) Lagged weather summed	Price Outlier	0.00220330362208188	CDD
25	CDD -1	c	(c) Lagged weather separated	Main	-0.000115516115329228	CDD
26	CDD -1	c	(c) Lagged weather separated	Price Outlier	-0.00262472056783736	CDD
27	CDD -1	l	(c) Lagged weather separated	Main	-0.00130696792621166	CDD
28	CDD -1	l	(c) Lagged weather separated	Price Outlier	-0.00404863059520721	CDD
29	CDD -1	u	(c) Lagged weather separated	Main	0.00107593566644937	CDD
30	CDD -1	u	(c) Lagged weather separated	Price Outlier	-0.00120081030763686	CDD
31	CDD -2	c	(c) Lagged weather separated	Main	0.00129042100161314	CDD
32	CDD -2	c	(c) Lagged weather separated	Price Outlier	0.00330624845810235	CDD
33	CDD -2	l	(c) Lagged weather separated	Main	-8.67938142619096e-05	CDD
34	CDD -2	l	(c) Lagged weather separated	Price Outlier	0.00149340927600861	CDD
35	CDD -2	u	(c) Lagged weather separated	Main	0.002667635679245	CDD
36	CDD -2	u	(c) Lagged weather separated	Price Outlier	0.00511908764019608	CDD
37	CDD -3	c	(c) Lagged weather separated	Main	0.00115599972195923	CDD
38	CDD -3	c	(c) Lagged weather separated	Price Outlier	4.68612888653297e-05	CDD
39	CDD -3	l	(c) Lagged weather separated	Main	0.000484853080706671	CDD
40	CDD -3	l	(c) Lagged weather separated	Price Outlier	-0.000719870906323195	CDD
41	CDD -3	u	(c) Lagged weather separated	Main	0.0018271462759003	CDD
42	CDD -3	u	(c) Lagged weather separated	Price Outlier	0.000813593505881727	CDD
43	HDD	c	(a) Major analysis	Main	0.00203611515462399	HDD
44	HDD	c	(a) Major analysis	Price Outlier	0.00195840559899807	HDD
45	HDD	c	(b) Current weather controlled	Main	0.00133429386187345	HDD
46	HDD	c	(b) Current weather controlled	Price Outlier	0.00118394161108881	HDD
47	HDD	c	(c) Lagged weather separated	Main	0.0018458382692188	HDD
48	HDD	c	(c) Lagged weather separated	Price Outlier	0.00161022925749421	HDD
49	HDD	c	(d) Lagged weather summed	Main	0.000558887608349323	HDD
50	HDD	c	(d) Lagged weather summed	Price Outlier	-0.00047683683806099	HDD
51	HDD	l	(a) Major analysis	Main	0.00119078520219773	HDD
52	HDD	l	(a) Major analysis	Price Outlier	0.00102134793996811	HDD
53	HDD	l	(b) Current weather controlled	Main	0.000509277277160436	HDD
54	HDD	l	(b) Current weather controlled	Price Outlier	0.000269665295490995	HDD
55	HDD	l	(c) Lagged weather separated	Main	0.000991148757748306	HDD
56	HDD	l	(c) Lagged weather separated	Price Outlier	0.000657838943880051	HDD
57	HDD	l	(d) Lagged weather summed	Main	0.000142037344630808	HDD
58	HDD	l	(d) Lagged weather summed	Price Outlier	-0.000949193723499775	HDD
59	HDD	u	(a) Major analysis	Main	0.00288144522346556	HDD
60	HDD	u	(a) Major analysis	Price Outlier	0.00289546349085867	HDD
61	HDD	u	(b) Current weather controlled	Main	0.00215931050479412	HDD
62	HDD	u	(b) Current weather controlled	Price Outlier	0.00209821807220578	HDD
63	HDD	u	(c) Lagged weather separated	Main	0.00270052766427398	HDD
64	HDD	u	(c) Lagged weather separated	Price Outlier	0.00256261974573135	HDD
65	HDD	u	(d) Lagged weather summed	Main	0.000975737872067839	HDD
66	HDD	u	(d) Lagged weather summed	Price Outlier	-4.47996490038349e-06	HDD
67	HDD -1	c	(c) Lagged weather separated	Main	-0.000762754352763295	HDD
68	HDD -1	c	(c) Lagged weather separated	Price Outlier	0.00107135064899921	HDD
69	HDD -1	l	(c) Lagged weather separated	Main	-0.00225813221186399	HDD
70	HDD -1	l	(c) Lagged weather separated	Price Outlier	-0.000746711972169578	HDD
71	HDD -1	u	(c) Lagged weather separated	Main	0.000732623448129743	HDD
72	HDD -1	u	(c) Lagged weather separated	Price Outlier	0.00288941315375268	HDD
73	HDD -2	c	(c) Lagged weather separated	Main	-0.000125988328363746	HDD
74	HDD -2	c	(c) Lagged weather separated	Price Outlier	-0.000965308281593025	HDD
75	HDD -2	l	(c) Lagged weather separated	Main	-0.000789020908996463	HDD
76	HDD -2	l	(c) Lagged weather separated	Price Outlier	-0.00169150088913739	HDD
77	HDD -2	u	(c) Lagged weather separated	Main	0.00053704425226897	HDD
78	HDD -2	u	(c) Lagged weather separated	Price Outlier	-0.000239115644944832	HDD
79	HDD -3	c	(c) Lagged weather separated	Main	-0.000153477798448876	HDD
80	HDD -3	c	(c) Lagged weather separated	Price Outlier	-0.00100717623718083	HDD
81	HDD -3	l	(c) Lagged weather separated	Main	-0.000795319327153265	HDD
82	HDD -3	l	(c) Lagged weather separated	Price Outlier	-0.00178005371708423	HDD
83	HDD -3	u	(c) Lagged weather separated	Main	0.000488363730255514	HDD
84	HDD -3	u	(c) Lagged weather separated	Price Outlier	-0.000234298669965938	HDD
