# Supplementary material for: The weather affects air conditioner purchases to fill the energy efficiency gap
Source: Nat Commun. 2022 Oct 1;13:5772. doi: 10.1038/s41467-022-33531-2 (PMC9526731; doi:10.1038/s41467-022-33531-2)
Supplement: Supplementary file 4 — Source Data [file 41467_2022_33531_MOESM4_ESM.zip › Supplementary Dataset 3.csv]

	variable	group	coef	estimate	id	group_c
1	(b) Background climate - CDD	1	c	0.00807037204504013	CDD	Low
2	(b) Background climate - CDD	1	l	0.00481302384287119	CDD	Low
3	(b) Background climate - CDD	1	u	0.0113277202472091	CDD	Low
4	(b) Background climate - CDD	2	c	0.00532912230119109	CDD	Medium
5	(b) Background climate - CDD	2	l	0.00331668113358319	CDD	Medium
6	(b) Background climate - CDD	2	u	0.00734156370162964	CDD	Medium
7	(b) Background climate - CDD	3	c	0.00225822906941175	CDD	High
8	(b) Background climate - CDD	3	l	0.000907572393771261	CDD	High
9	(b) Background climate - CDD	3	u	0.00360888568684459	CDD	High
10	(b) Background climate - CDD	1	c	0.00236663757823408	HDD	Low
11	(b) Background climate - CDD	1	l	0.00114010763354599	HDD	Low
12	(b) Background climate - CDD	1	u	0.00359316752292216	HDD	Low
13	(b) Background climate - CDD	2	c	0.00324672018177807	HDD	Medium
14	(b) Background climate - CDD	2	l	0.00186740781646222	HDD	Medium
15	(b) Background climate - CDD	2	u	0.00462603243067861	HDD	Medium
16	(b) Background climate - CDD	3	c	0.00101604568772018	HDD	High
17	(b) Background climate - CDD	3	l	-0.000488165853312239	HDD	High
18	(b) Background climate - CDD	3	u	0.00252025714144111	HDD	High
19	(c) Background climate - HDD	1	c	0.00108971516601741	CDD	Low
20	(c) Background climate - HDD	1	l	-0.000287046714220196	CDD	Low
21	(c) Background climate - HDD	1	u	0.00246647698804736	CDD	Low
22	(c) Background climate - HDD	2	c	0.00937585905194283	CDD	Medium
23	(c) Background climate - HDD	2	l	0.00703102489933372	CDD	Medium
24	(c) Background climate - HDD	2	u	0.0117206936702132	CDD	Medium
25	(c) Background climate - HDD	3	c	0.00202290387824178	CDD	High
26	(c) Background climate - HDD	3	l	-0.000751176557969302	CDD	High
27	(c) Background climate - HDD	3	u	0.00479698413982987	CDD	High
28	(c) Background climate - HDD	1	c	0.00151381315663457	HDD	Low
29	(c) Background climate - HDD	1	l	0.000187753641512245	HDD	Low
30	(c) Background climate - HDD	1	u	0.00283987261354923	HDD	Low
31	(c) Background climate - HDD	2	c	0.00290107144974172	HDD	Medium
32	(c) Background climate - HDD	2	l	0.00156372610945255	HDD	Medium
33	(c) Background climate - HDD	2	u	0.00423841690644622	HDD	Medium
34	(c) Background climate - HDD	3	c	0.00196458864957094	HDD	High
35	(c) Background climate - HDD	3	l	0.000726188416592777	HDD	High
36	(c) Background climate - HDD	3	u	0.00320298899896443	HDD	High
37	(g) Median age	1	c	0.00269307265989482	CDD	Low
38	(g) Median age	1	l	0.000514790182933211	CDD	Low
39	(g) Median age	1	u	0.00487135536968708	CDD	Low
40	(g) Median age	2	c	0.00291149504482746	CDD	Medium
41	(g) Median age	2	l	0.000136366783408448	CDD	Medium
42	(g) Median age	2	u	0.00568662350997329	CDD	Medium
43	(g) Median age	3	c	0.00570223294198513	CDD	High
44	(g) Median age	3	l	0.0024215707089752	CDD	High
45	(g) Median age	3	u	0.00898289494216442	CDD	High
46	(g) Median age	1	c	0.000444140343461186	HDD	Low
47	(g) Median age	1	l	-0.00135742663405836	HDD	Low
48	(g) Median age	1	u	0.00224570720456541	HDD	Low
49	(g) Median age	2	c	0.00176918995566666	HDD	Medium
50	(g) Median age	2	l	0.000287208880763501	HDD	Medium
51	(g) Median age	2	u	0.00325117097236216	HDD	Medium
52	(g) Median age	3	c	0.00203529372811317	HDD	High
53	(g) Median age	3	l	0.000715401722118258	HDD	High
54	(g) Median age	3	u	0.00335518573410809	HDD	High
55	(p) Support Democratic Party	1	c	0.00215648952871561	CDD	Low
56	(p) Support Democratic Party	1	l	0.000452832115115598	CDD	Low
57	(p) Support Democratic Party	1	u	0.00386014697141945	CDD	Low
58	(p) Support Democratic Party	2	c	0.00433852802962065	CDD	Medium
59	(p) Support Democratic Party	2	l	0.00233682151883841	CDD	Medium
60	(p) Support Democratic Party	2	u	0.00634023454040289	CDD	Medium
61	(p) Support Democratic Party	3	c	0.0055488757789135	CDD	High
62	(p) Support Democratic Party	3	l	0.00364018557593226	CDD	High
63	(p) Support Democratic Party	3	u	0.00745756598189473	CDD	High
64	(p) Support Democratic Party	1	c	0.000785127514973283	HDD	Low
65	(p) Support Democratic Party	1	l	-0.000309459603158757	HDD	Low
66	(p) Support Democratic Party	1	u	0.00187971466220915	HDD	Low
67	(p) Support Democratic Party	2	c	0.0029501523822546	HDD	Medium
68	(p) Support Democratic Party	2	l	0.00182246405165642	HDD	Medium
69	(p) Support Democratic Party	2	u	0.00407784059643745	HDD	Medium
70	(p) Support Democratic Party	3	c	0.00198317808099091	HDD	High
71	(p) Support Democratic Party	3	l	0.000681393139529973	HDD	High
72	(p) Support Democratic Party	3	u	0.00328496308065951	HDD	High
73	(e) % of population > bachelor	1	c	0.00218783132731915	CDD	Low
74	(e) % of population > bachelor	1	l	-0.00032162427669391	CDD	Low
75	(e) % of population > bachelor	1	u	0.00469728698953986	CDD	Low
76	(e) % of population > bachelor	2	c	0.0031628895085305	CDD	Medium
77	(e) % of population > bachelor	2	l	0.000832327292300761	CDD	Medium
78	(e) % of population > bachelor	2	u	0.00549345184117556	CDD	Medium
79	(e) % of population > bachelor	3	c	0.00480329524725676	CDD	High
80	(e) % of population > bachelor	3	l	0.00207914691418409	CDD	High
81	(e) % of population > bachelor	3	u	0.00752744358032942	CDD	High
82	(e) % of population > bachelor	1	c	-0.00128333806060255	HDD	Low
83	(e) % of population > bachelor	1	l	-0.00288724130950868	HDD	Low
84	(e) % of population > bachelor	1	u	0.000320565159199759	HDD	Low
85	(e) % of population > bachelor	2	c	0.000691919587552547	HDD	Medium
86	(e) % of population > bachelor	2	l	-0.000861051143147051	HDD	Medium
87	(e) % of population > bachelor	2	u	0.00224489043466747	HDD	Medium
88	(e) % of population > bachelor	3	c	0.00374860200099647	HDD	High
89	(e) % of population > bachelor	3	l	0.00251258886419237	HDD	High
90	(e) % of population > bachelor	3	u	0.00498461490496993	HDD	High
91	(a) State-level electricity price	1	c	0.000272319710347801	CDD	Low
92	(a) State-level electricity price	1	l	-0.00140134966932237	CDD	Low
93	(a) State-level electricity price	1	u	0.00194598909001797	CDD	Low
94	(a) State-level electricity price	2	c	0.0026740999892354	CDD	Medium
95	(a) State-level electricity price	2	l	0.000876536301802844	CDD	Medium
96	(a) State-level electricity price	2	u	0.00447166385129094	CDD	Medium
97	(a) State-level electricity price	3	c	0.00785865262150764	CDD	High
98	(a) State-level electricity price	3	l	0.00579895125702024	CDD	High
99	(a) State-level electricity price	3	u	0.00991835445165634	CDD	High
100	(a) State-level electricity price	1	c	-0.00141271098982543	HDD	Low
101	(a) State-level electricity price	1	l	-0.00276320241391659	HDD	Low
102	(a) State-level electricity price	1	u	-6.22196603217162e-05	HDD	Low
103	(a) State-level electricity price	2	c	0.00183349486906081	HDD	Medium
104	(a) State-level electricity price	2	l	0.000401245255488902	HDD	Medium
105	(a) State-level electricity price	2	u	0.00326574454084039	HDD	Medium
106	(a) State-level electricity price	3	c	0.00339552341029048	HDD	High
107	(a) State-level electricity price	3	l	0.00211011106148362	HDD	High
108	(a) State-level electricity price	3	u	0.00468093575909734	HDD	High
109	(f) % of White people	1	c	0.00432082777842879	CDD	Low
110	(f) % of White people	1	l	0.00205146218650043	CDD	Low
111	(f) % of White people	1	u	0.0065901936031878	CDD	Low
112	(f) % of White people	2	c	0.00236266758292913	CDD	Medium
113	(f) % of White people	2	l	-6.98970325174741e-05	CDD	Medium
114	(f) % of White people	2	u	0.00479523232206702	CDD	Medium
115	(f) % of White people	3	c	0.00494567025452852	CDD	High
116	(f) % of White people	3	l	0.00193709984887391	CDD	High
117	(f) % of White people	3	u	0.00795424077659845	CDD	High
118	(f) % of White people	1	c	0.00297738006338477	HDD	Low
119	(f) % of White people	1	l	0.00122830923646688	HDD	Low
120	(f) % of White people	1	u	0.00472645089030266	HDD	Low
121	(f) % of White people	2	c	0.00199689064174891	HDD	Medium
122	(f) % of White people	2	l	0.000710072054062039	HDD	Medium
123	(f) % of White people	2	u	0.00328370928764343	HDD	Medium
124	(f) % of White people	3	c	-0.000295446719974279	HDD	High
125	(f) % of White people	3	l	-0.00178220588713884	HDD	High
126	(f) % of White people	3	u	0.00119131244719028	HDD	High
127	(k) Believe climate change happening	1	c	0.00311363628134131	CDD	Low
128	(k) Believe climate change happening	1	l	0.00122436322271824	CDD	Low
129	(k) Believe climate change happening	1	u	0.00500290933996439	CDD	Low
130	(k) Believe climate change happening	2	c	0.00474575068801641	CDD	Medium
131	(k) Believe climate change happening	2	l	0.00254584127105772	CDD	Medium
132	(k) Believe climate change happening	2	u	0.00694565987214446	CDD	Medium
133	(k) Believe climate change happening	3	c	0.00472939852625132	CDD	High
134	(k) Believe climate change happening	3	l	0.00283121946267784	CDD	High
135	(k) Believe climate change happening	3	u	0.00662757735699415	CDD	High
136	(k) Believe climate change happening	1	c	-0.000241480156546459	HDD	Low
137	(k) Believe climate change happening	1	l	-0.001480886596255	HDD	Low
138	(k) Believe climate change happening	1	u	0.000997926224954426	HDD	Low
139	(k) Believe climate change happening	2	c	0.00177491048816592	HDD	Medium
140	(k) Believe climate change happening	2	l	0.000715735252015293	HDD	Medium
141	(k) Believe climate change happening	2	u	0.00283408560790122	HDD	Medium
142	(k) Believe climate change happening	3	c	0.00341136963106692	HDD	High
143	(k) Believe climate change happening	3	l	0.00204548030160367	HDD	High
144	(k) Believe climate change happening	3	u	0.00477725872769952	HDD	High
145	(l) Believe climate change harm US	1	c	0.00256285490468144	CDD	Low
146	(l) Believe climate change harm US	1	l	0.000836225925013423	CDD	Low
147	(l) Believe climate change harm US	1	u	0.00428948411718011	CDD	Low
148	(l) Believe climate change harm US	2	c	0.00287226680666208	CDD	Medium
149	(l) Believe climate change harm US	2	l	0.000783996423706412	CDD	Medium
150	(l) Believe climate change harm US	2	u	0.0049605374224484	CDD	Medium
151	(l) Believe climate change harm US	3	c	0.00607525231316686	CDD	High
152	(l) Believe climate change harm US	3	l	0.00426177261397243	CDD	High
153	(l) Believe climate change harm US	3	u	0.00788873247802258	CDD	High
154	(l) Believe climate change harm US	1	c	-0.000909497204702348	HDD	Low
155	(l) Believe climate change harm US	1	l	-0.00209565251134336	HDD	Low
156	(l) Believe climate change harm US	1	u	0.000276658072834834	HDD	Low
157	(l) Believe climate change harm US	2	c	0.00185568840242922	HDD	Medium
158	(l) Believe climate change harm US	2	l	0.000792698701843619	HDD	Medium
159	(l) Believe climate change harm US	2	u	0.00291867810301483	HDD	Medium
160	(l) Believe climate change harm US	3	c	0.00347139383666217	HDD	High
161	(l) Believe climate change harm US	3	l	0.00214648433029652	HDD	High
162	(l) Believe climate change harm US	3	u	0.00479630334302783	HDD	High
163	(j) % of electricity as heating fuel	1	c	0.00620834715664387	CDD	Low
164	(j) % of electricity as heating fuel	1	l	0.00314276944845915	CDD	Low
165	(j) % of electricity as heating fuel	1	u	0.00927392486482859	CDD	Low
166	(j) % of electricity as heating fuel	2	c	0.00286318617872894	CDD	Medium
167	(j) % of electricity as heating fuel	2	l	0.000851003627758473	CDD	Medium
168	(j) % of electricity as heating fuel	2	u	0.00487536890432239	CDD	Medium
169	(j) % of electricity as heating fuel	3	c	0.00105706043541431	CDD	High
170	(j) % of electricity as heating fuel	3	l	-0.000780852686148137	CDD	High
171	(j) % of electricity as heating fuel	3	u	0.00289497361518443	CDD	High
172	(j) % of electricity as heating fuel	1	c	0.0018009397899732	HDD	Low
173	(j) % of electricity as heating fuel	1	l	0.000340854283422232	HDD	Low
174	(j) % of electricity as heating fuel	1	u	0.00326102529652417	HDD	Low
175	(j) % of electricity as heating fuel	2	c	0.00132711883634329	HDD	Medium
176	(j) % of electricity as heating fuel	2	l	-7.38204544177279e-05	HDD	Medium
177	(j) % of electricity as heating fuel	2	u	0.0027280580252409	HDD	Medium
178	(j) % of electricity as heating fuel	3	c	0.000847195682581514	HDD	High
179	(j) % of electricity as heating fuel	3	l	-0.000554296770133078	HDD	High
180	(j) % of electricity as heating fuel	3	u	0.00224868813529611	HDD	High
181	(d) Median income	1	c	0.00191518967039883	CDD	Low
182	(d) Median income	1	l	-0.000525433570146561	CDD	Low
183	(d) Median income	1	u	0.00435581291094422	CDD	Low
184	(d) Median income	2	c	0.00257110712118447	CDD	Medium
185	(d) Median income	2	l	0.000264592934399843	CDD	Medium
186	(d) Median income	2	u	0.00487762130796909	CDD	Medium
187	(d) Median income	3	c	0.00529300048947334	CDD	High
188	(d) Median income	3	l	0.00251219165511429	CDD	High
189	(d) Median income	3	u	0.00807380955666304	CDD	High
190	(d) Median income	1	c	-0.000891533913090825	HDD	Low
191	(d) Median income	1	l	-0.00265591777861118	HDD	Low
192	(d) Median income	1	u	0.000872850010637194	HDD	Low
193	(d) Median income	2	c	0.00203644065186381	HDD	Medium
194	(d) Median income	2	l	0.000536893494427204	HDD	Medium
195	(d) Median income	2	u	0.00353598780930042	HDD	Medium
196	(d) Median income	3	c	0.00242201797664165	HDD	High
197	(d) Median income	3	l	0.00114490103442222	HDD	High
198	(d) Median income	3	u	0.00369913480244577	HDD	High
199	(i) Owner:Renter	1	c	0.00263988017104566	CDD	Low
200	(i) Owner:Renter	1	l	0.000243324626353569	CDD	Low
201	(i) Owner:Renter	1	u	0.00503643555566669	CDD	Low
202	(i) Owner:Renter	2	c	0.00287429010495543	CDD	Medium
203	(i) Owner:Renter	2	l	0.00085280672647059	CDD	Medium
204	(i) Owner:Renter	2	u	0.00489577325060964	CDD	Medium
205	(i) Owner:Renter	3	c	0.00630201958119869	CDD	High
206	(i) Owner:Renter	3	l	0.00314775505103171	CDD	High
207	(i) Owner:Renter	3	u	0.00945628434419632	CDD	High
208	(i) Owner:Renter	1	c	0.00282972841523588	HDD	Low
209	(i) Owner:Renter	1	l	0.00111803715117276	HDD	Low
210	(i) Owner:Renter	1	u	0.00454141944646835	HDD	Low
211	(i) Owner:Renter	2	c	0.00149698031600565	HDD	Medium
212	(i) Owner:Renter	2	l	0.000408978783525527	HDD	Medium
213	(i) Owner:Renter	2	u	0.00258498173207045	HDD	Medium
214	(i) Owner:Renter	3	c	0.000204559881240129	HDD	High
215	(i) Owner:Renter	3	l	-0.00112048606388271	HDD	High
216	(i) Owner:Renter	3	u	0.00152960582636297	HDD	High
217	(o) Support regulation of CO2	1	c	0.00284366309642792	CDD	Low
218	(o) Support regulation of CO2	1	l	0.00101595267187804	CDD	Low
219	(o) Support regulation of CO2	1	u	0.00467137340456247	CDD	Low
220	(o) Support regulation of CO2	2	c	0.00459227152168751	CDD	Medium
221	(o) Support regulation of CO2	2	l	0.00266018882393837	CDD	Medium
222	(o) Support regulation of CO2	2	u	0.00652435421943665	CDD	Medium
223	(o) Support regulation of CO2	3	c	0.00491686258465052	CDD	High
224	(o) Support regulation of CO2	3	l	0.00299187563359737	CDD	High
225	(o) Support regulation of CO2	3	u	0.00684184953570366	CDD	High
226	(o) Support regulation of CO2	1	c	-0.000815237523056567	HDD	Low
227	(o) Support regulation of CO2	1	l	-0.00204539787955582	HDD	Low
228	(o) Support regulation of CO2	1	u	0.000414922804338858	HDD	Low
229	(o) Support regulation of CO2	2	c	0.00207164278253913	HDD	Medium
230	(o) Support regulation of CO2	2	l	0.000999637297354639	HDD	Medium
231	(o) Support regulation of CO2	2	u	0.00314364838413894	HDD	Medium
232	(o) Support regulation of CO2	3	c	0.00316801900044084	HDD	High
233	(o) Support regulation of CO2	3	l	0.0018586756195873	HDD	High
234	(o) Support regulation of CO2	3	u	0.00447736214846373	HDD	High
235	(h) Median number of rooms	1	c	0.00279153557494283	CDD	Low
236	(h) Median number of rooms	1	l	0.000453558983281255	CDD	Low
237	(h) Median number of rooms	1	u	0.00512951239943504	CDD	Low
238	(h) Median number of rooms	2	c	0.00430049933493137	CDD	Medium
239	(h) Median number of rooms	2	l	0.00178116199094802	CDD	Medium
240	(h) Median number of rooms	2	u	0.00681983679533005	CDD	Medium
241	(h) Median number of rooms	3	c	0.00491135474294424	CDD	High
242	(h) Median number of rooms	3	l	0.00158490298781544	CDD	High
243	(h) Median number of rooms	3	u	0.00823780614882708	CDD	High
244	(h) Median number of rooms	1	c	0.00170335615985096	HDD	Low
245	(h) Median number of rooms	1	l	-3.4212447644677e-05	HDD	Low
246	(h) Median number of rooms	1	u	0.00344092468731105	HDD	Low
247	(h) Median number of rooms	2	c	0.00104721914976835	HDD	Medium
248	(h) Median number of rooms	2	l	-0.000198279274627566	HDD	Medium
249	(h) Median number of rooms	2	u	0.00229271757416427	HDD	Medium
250	(h) Median number of rooms	3	c	0.00191598618403077	HDD	High
251	(h) Median number of rooms	3	l	0.000535941973794252	HDD	High
252	(h) Median number of rooms	3	u	0.00329603045247495	HDD	High
253	(n) Support renewable energy standards	1	c	0.00210948986932635	CDD	Low
254	(n) Support renewable energy standards	1	l	0.000463768927147612	CDD	Low
255	(n) Support renewable energy standards	1	u	0.00375521089881659	CDD	Low
256	(n) Support renewable energy standards	2	c	0.00331794423982501	CDD	Medium
257	(n) Support renewable energy standards	2	l	0.000932566414121538	CDD	Medium
258	(n) Support renewable energy standards	2	u	0.00570332212373614	CDD	Medium
259	(n) Support renewable energy standards	3	c	0.00618141423910856	CDD	High
260	(n) Support renewable energy standards	3	l	0.00419776793569326	CDD	High
261	(n) Support renewable energy standards	3	u	0.00816506054252386	CDD	High
262	(n) Support renewable energy standards	1	c	-0.000834397855214775	HDD	Low
263	(n) Support renewable energy standards	1	l	-0.00210142624564469	HDD	Low
264	(n) Support renewable energy standards	1	u	0.000432630535215139	HDD	Low
265	(n) Support renewable energy standards	2	c	0.00143081683199853	HDD	Medium
266	(n) Support renewable energy standards	2	l	0.000267638475634158	HDD	Medium
267	(n) Support renewable energy standards	2	u	0.00259399530477822	HDD	Medium
268	(n) Support renewable energy standards	3	c	0.00345302885398269	HDD	High
269	(n) Support renewable energy standards	3	l	0.00224735494703054	HDD	High
270	(n) Support renewable energy standards	3	u	0.00465870276093483	HDD	High
271	(m) Worry about climate change	1	c	0.00133858807384968	CDD	Low
272	(m) Worry about climate change	1	l	-0.000361113954568282	CDD	Low
273	(m) Worry about climate change	1	u	0.00303829018957913	CDD	Low
274	(m) Worry about climate change	2	c	0.00423850119113922	CDD	Medium
275	(m) Worry about climate change	2	l	0.00215434632264078	CDD	Medium
276	(m) Worry about climate change	2	u	0.00632265629246831	CDD	Medium
277	(m) Worry about climate change	3	c	0.0057473354972899	CDD	High
278	(m) Worry about climate change	3	l	0.00393128860741854	CDD	High
279	(m) Worry about climate change	3	u	0.00756338238716125	CDD	High
280	(m) Worry about climate change	1	c	-0.000478325033327565	HDD	Low
281	(m) Worry about climate change	1	l	-0.00167051388416439	HDD	Low
282	(m) Worry about climate change	1	u	0.000713863817509264	HDD	Low
283	(m) Worry about climate change	2	c	0.00182872579898685	HDD	Medium
284	(m) Worry about climate change	2	l	0.000745180295780301	HDD	Medium
285	(m) Worry about climate change	2	u	0.0029122713021934	HDD	Medium
286	(m) Worry about climate change	3	c	0.00326601415872574	HDD	High
287	(m) Worry about climate change	3	l	0.00195931317284703	HDD	High
288	(m) Worry about climate change	3	u	0.00457271514460444	HDD	High
