# Supplementary material for: The weather affects air conditioner purchases to fill the energy efficiency gap
Source: Nat Commun. 2022 Oct 1;13:5772. doi: 10.1038/s41467-022-33531-2 (PMC9526731; doi:10.1038/s41467-022-33531-2)
Supplement: Supplementary file 4 — Source Data [file 41467_2022_33531_MOESM4_ESM.zip › Supplementary Dataset 4.csv]

	id	variable	est_	coef	range
1	1	(a) Main	0.00508509203791618	c	<=0
2	1	(b) Price Outlier	0.0101543935015798	c	<=0
3	1	(a) Main	0.00147411215584725	l	<=0
4	1	(b) Price Outlier	0.00560495397076011	l	<=0
5	1	(a) Main	0.00869607180356979	u	<=0
6	1	(b) Price Outlier	0.0147038334980607	u	<=0
7	2	(a) Main	0.00341283390298486	c	0-2
8	2	(b) Price Outlier	0.0071522151120007	c	0-2
9	2	(a) Main	0.000230951103731059	l	0-2
10	2	(b) Price Outlier	0.00315300119109452	l	0-2
11	2	(a) Main	0.00659471703693271	u	0-2
12	2	(b) Price Outlier	0.0111514292657375	u	0-2
13	3	(a) Main	0.00505035603418946	c	2-4
14	3	(b) Price Outlier	0.0086127482354641	c	2-4
15	3	(a) Main	0.00202622031792998	l	2-4
16	3	(b) Price Outlier	0.0047779786400497	l	2-4
17	3	(a) Main	0.00807449128478765	u	2-4
18	3	(b) Price Outlier	0.0124475182965398	u	2-4
19	4	(a) Main	0.00499406410381198	c	4-6
20	4	(b) Price Outlier	0.00725042400881648	c	4-6
21	4	(a) Main	0.00192681676708162	l	4-6
22	4	(b) Price Outlier	0.00355211296118796	l	4-6
23	4	(a) Main	0.0080613112077117	u	4-6
24	4	(b) Price Outlier	0.0109487343579531	u	4-6
25	5	(a) Main	0.000237422966165468	c	6-8
26	5	(b) Price Outlier	0.00153347873128951	c	6-8
27	5	(a) Main	-0.00260217278264463	l	6-8
28	5	(b) Price Outlier	-0.0019395244307816	l	6-8
29	5	(a) Main	0.00307701877318323	u	6-8
30	5	(b) Price Outlier	0.00500648189336061	u	6-8
31	6	(a) Main	-8.52964876685292e-05	c	8-10
32	6	(b) Price Outlier	0.000942035752814263	c	8-10
33	6	(a) Main	-0.00269155949354172	l	8-10
34	6	(b) Price Outlier	-0.00212028063833714	l	8-10
35	6	(a) Main	0.00252096634358168	u	8-10
36	6	(b) Price Outlier	0.00400435226038098	u	8-10
37	7	(a) Main	-0.00142116227652878	c	10-12
38	7	(b) Price Outlier	0.00065388303482905	c	10-12
39	7	(a) Main	-0.00373534276150167	l	10-12
40	7	(b) Price Outlier	-0.00216748402453959	l	10-12
41	7	(a) Main	0.000893018092028797	u	10-12
42	7	(b) Price Outlier	0.00347524997778237	u	10-12
43	8	(a) Main	-0.000785378331784159	c	12-14
44	8	(b) Price Outlier	-0.000452729698736221	c	12-14
45	8	(a) Main	-0.00305761024355888	l	12-14
46	8	(b) Price Outlier	-0.00321129104122519	l	12-14
47	8	(a) Main	0.00148685369640589	u	12-14
48	8	(b) Price Outlier	0.00230583152733743	u	12-14
49	9	(a) Main	0.00175609299913049	c	14-16
50	9	(b) Price Outlier	0.00153954024426639	c	14-16
51	9	(a) Main	-0.000253614591201767	l	14-16
52	9	(b) Price Outlier	-0.000907546142116189	l	14-16
53	9	(a) Main	0.00376580050215125	u	14-16
54	9	(b) Price Outlier	0.00398662686347961	u	14-16
55	10	(a) Main	0.00146544631570578	c	16-18
56	10	(b) Price Outlier	0.000388470711186528	c	16-18
57	10	(a) Main	-0.000210686717764474	l	16-18
58	10	(b) Price Outlier	-0.00168786814901978	l	16-18
59	10	(a) Main	0.00314157945103943	u	16-18
60	10	(b) Price Outlier	0.00246480968780816	u	16-18
61	11	(a) Main	0.00130839715711772	c	18-20
62	11	(b) Price Outlier	0.000537905842065811	c	18-20
63	11	(a) Main	-8.21548674139194e-05	l	18-20
64	11	(b) Price Outlier	-0.00109931093174964	l	18-20
65	11	(a) Main	0.00269894907251	u	18-20
66	11	(b) Price Outlier	0.00217512249946594	u	18-20
67	12	(a) Main	0	c	20-22
68	12	(b) Price Outlier	0	c	20-22
69	12	(a) Main	NA	l	20-22
70	12	(b) Price Outlier	NA	l	20-22
71	12	(a) Main	NA	u	20-22
72	12	(b) Price Outlier	NA	u	20-22
73	13	(a) Main	5.51968041690998e-05	c	22-24
74	13	(b) Price Outlier	0.000465661229100078	c	22-24
75	13	(a) Main	-0.00125314854085445	l	22-24
76	13	(b) Price Outlier	-0.00108130066655576	l	22-24
77	13	(a) Main	0.00136354216374457	u	22-24
78	13	(b) Price Outlier	0.00201262324117124	u	22-24
79	14	(a) Main	0.00059410574613139	c	24-26
80	14	(b) Price Outlier	0.000950834946706891	c	24-26
81	14	(a) Main	-0.00120020261965692	l	24-26
82	14	(b) Price Outlier	-0.00116912357043475	l	24-26
83	14	(a) Main	0.00238841422833502	u	24-26
84	14	(b) Price Outlier	0.00307079358026385	u	24-26
85	15	(a) Main	0.00074364454485476	c	26-28
86	15	(b) Price Outlier	0.00196872605010867	c	26-28
87	15	(a) Main	-0.00160652864724398	l	26-28
88	15	(b) Price Outlier	-0.000942564045544714	l	26-28
89	15	(a) Main	0.0030938177369535	u	26-28
90	15	(b) Price Outlier	0.00488001620396972	u	26-28
91	16	(a) Main	-0.000617533514741808	c	28-30
92	16	(b) Price Outlier	-0.000466978584881872	c	28-30
93	16	(a) Main	-0.00398522429168224	l	28-30
94	16	(b) Price Outlier	-0.0047564534470439	l	28-30
95	16	(a) Main	0.00275015714578331	u	28-30
96	16	(b) Price Outlier	0.00382249616086483	u	28-30
97	17	(a) Main	-0.00915470719337463	c	30-32
98	17	(b) Price Outlier	-0.0116594843566418	c	30-32
99	17	(a) Main	-0.0145321954041719	l	30-32
100	17	(b) Price Outlier	-0.019774217158556	l	30-32
101	17	(a) Main	-0.00377721921540797	u	30-32
102	17	(b) Price Outlier	-0.00354475062340498	u	30-32
103	18	(a) Main	-0.00796691700816154	c	32-34
104	18	(b) Price Outlier	-0.018419561907649	c	32-34
105	18	(a) Main	-0.015933571383357	l	32-34
106	18	(b) Price Outlier	-0.0286401342600584	l	32-34
107	18	(a) Main	-2.61661000422464e-07	u	32-34
108	18	(b) Price Outlier	-0.00819899048656225	u	32-34
109	19	(a) Main	-0.00968017335981131	c	>34
110	19	(b) Price Outlier	-0.0343625321984291	c	>34
111	19	(a) Main	-0.0229347106069326	l	>34
112	19	(b) Price Outlier	-0.0504009537398815	l	>34
113	19	(a) Main	0.00357436388731003	u	>34
114	19	(b) Price Outlier	-0.0183241087943316	u	>34
