# Supplementary material for: The weather affects air conditioner purchases to fill the energy efficiency gap
Source: Nat Commun. 2022 Oct 1;13:5772. doi: 10.1038/s41467-022-33531-2 (PMC9526731; doi:10.1038/s41467-022-33531-2)
Supplement: Supplementary file 4 — Source Data [file 41467_2022_33531_MOESM4_ESM.zip › Supplementary Dataset 5.csv]

	indicator	coef	setting	variable	estimate	color
1	CDD	c	(a) Major analysis	Main	-0.00030453730141744	CDD
2	CDD	c	(a) Major analysis	Price Outlier	-0.000393270282074809	CDD
3	CDD	c	(b) Current weather controlled	Main	3.29643589793704e-05	CDD
4	CDD	c	(b) Current weather controlled	Price Outlier	-7.23935409041587e-06	CDD
5	CDD	c	(c) Lagged weather separated	Main	-3.92269555504754e-07	CDD
6	CDD	c	(c) Lagged weather separated	Price Outlier	1.25254637168837e-05	CDD
7	CDD	c	(d) Lagged weather summed	Main	-0.000141827593324706	CDD
8	CDD	c	(d) Lagged weather summed	Price Outlier	-0.000200151611352339	CDD
9	CDD	l	(a) Major analysis	Main	-0.000654471863526851	CDD
10	CDD	l	(a) Major analysis	Price Outlier	-0.000846551731228828	CDD
11	CDD	l	(b) Current weather controlled	Main	-0.00026986314333044	CDD
12	CDD	l	(b) Current weather controlled	Price Outlier	-0.00039013079367578	CDD
13	CDD	l	(c) Lagged weather separated	Main	-0.000275989266810939	CDD
14	CDD	l	(c) Lagged weather separated	Price Outlier	-0.000332154682837427	CDD
15	CDD	l	(d) Lagged weather summed	Main	-0.000333315751049668	CDD
16	CDD	l	(d) Lagged weather summed	Price Outlier	-0.000455605884781107	CDD
17	CDD	u	(a) Major analysis	Main	4.53972934337799e-05	CDD
18	CDD	u	(a) Major analysis	Price Outlier	6.00111670792103e-05	CDD
19	CDD	u	(b) Current weather controlled	Main	0.000335791875841096	CDD
20	CDD	u	(b) Current weather controlled	Price Outlier	0.000375652074581012	CDD
21	CDD	u	(c) Lagged weather separated	Main	0.000275204743957147	CDD
22	CDD	u	(c) Lagged weather separated	Price Outlier	0.000357205601176247	CDD
23	CDD	u	(d) Lagged weather summed	Main	4.96605753141921e-05	CDD
24	CDD	u	(d) Lagged weather summed	Price Outlier	5.53026657144073e-05	CDD
25	CDD -1	c	(c) Lagged weather separated	Main	-0.000217677297769114	CDD
26	CDD -1	c	(c) Lagged weather separated	Price Outlier	-8.84163528098725e-05	CDD
27	CDD -1	l	(c) Lagged weather separated	Main	-0.000492384715471417	CDD
28	CDD -1	l	(c) Lagged weather separated	Price Outlier	-0.0004238675464876	CDD
29	CDD -1	u	(c) Lagged weather separated	Main	5.70301126572303e-05	CDD
30	CDD -1	u	(c) Lagged weather separated	Price Outlier	0.00024703485541977	CDD
31	CDD -2	c	(c) Lagged weather separated	Main	-0.000669169647153467	CDD
32	CDD -2	c	(c) Lagged weather separated	Price Outlier	-0.000986412866041064	CDD
33	CDD -2	l	(c) Lagged weather separated	Main	-0.000957752170506865	CDD
34	CDD -2	l	(c) Lagged weather separated	Price Outlier	-0.00134353130124509	CDD
35	CDD -2	u	(c) Lagged weather separated	Main	-0.000380587065592408	CDD
36	CDD -2	u	(c) Lagged weather separated	Price Outlier	-0.000629294489044696	CDD
37	CDD -3	c	(c) Lagged weather separated	Main	1.11162044049706e-05	CDD
38	CDD -3	c	(c) Lagged weather separated	Price Outlier	-0.000183257972821593	CDD
39	CDD -3	l	(c) Lagged weather separated	Main	-0.000107275322079659	CDD
40	CDD -3	l	(c) Lagged weather separated	Price Outlier	-0.000319400249281898	CDD
41	CDD -3	u	(c) Lagged weather separated	Main	0.000129507723613642	CDD
42	CDD -3	u	(c) Lagged weather separated	Price Outlier	-4.71157072752248e-05	CDD
43	HDD	c	(a) Major analysis	Main	0.000123940728371963	HDD
44	HDD	c	(a) Major analysis	Price Outlier	0.000260191736742854	HDD
45	HDD	c	(b) Current weather controlled	Main	0.000125864913570695	HDD
46	HDD	c	(b) Current weather controlled	Price Outlier	0.000280882639344782	HDD
47	HDD	c	(c) Lagged weather separated	Main	0.000106092549685854	HDD
48	HDD	c	(c) Lagged weather separated	Price Outlier	0.000254277081694454	HDD
49	HDD	c	(d) Lagged weather summed	Main	0.000139819836476818	HDD
50	HDD	c	(d) Lagged weather summed	Price Outlier	0.000234981285757385	HDD
51	HDD	l	(a) Major analysis	Main	1.476070156059e-05	HDD
52	HDD	l	(a) Major analysis	Price Outlier	0.000121277298603673	HDD
53	HDD	l	(b) Current weather controlled	Main	1.61830903380178e-05	HDD
54	HDD	l	(b) Current weather controlled	Price Outlier	0.00014260082389228	HDD
55	HDD	l	(c) Lagged weather separated	Main	-4.75127217214322e-06	HDD
56	HDD	l	(c) Lagged weather separated	Price Outlier	0.000118404081149492	HDD
57	HDD	l	(d) Lagged weather summed	Main	5.54599937458988e-05	HDD
58	HDD	l	(d) Lagged weather summed	Price Outlier	0.000134791393065825	HDD
59	HDD	u	(a) Major analysis	Main	0.000233120750635862	HDD
60	HDD	u	(a) Major analysis	Price Outlier	0.000399106182157993	HDD
61	HDD	u	(b) Current weather controlled	Main	0.000235546744079329	HDD
62	HDD	u	(b) Current weather controlled	Price Outlier	0.000419164454797283	HDD
63	HDD	u	(c) Lagged weather separated	Main	0.000216936372453347	HDD
64	HDD	u	(c) Lagged weather separated	Price Outlier	0.000390150060411543	HDD
65	HDD	u	(d) Lagged weather summed	Main	0.000224179675569758	HDD
66	HDD	u	(d) Lagged weather summed	Price Outlier	0.000335171178448945	HDD
67	HDD -1	c	(c) Lagged weather separated	Main	0.000279839063296095	HDD
68	HDD -1	c	(c) Lagged weather separated	Price Outlier	0.000158705282956362	HDD
69	HDD -1	l	(c) Lagged weather separated	Main	3.22830442200939e-06	HDD
70	HDD -1	l	(c) Lagged weather separated	Price Outlier	-0.000182665724423714	HDD
71	HDD -1	u	(c) Lagged weather separated	Main	0.000556449813302606	HDD
72	HDD -1	u	(c) Lagged weather separated	Price Outlier	0.000500076275784522	HDD
73	HDD -2	c	(c) Lagged weather separated	Main	0.000103368387499359	HDD
74	HDD -2	c	(c) Lagged weather separated	Price Outlier	0.00026963313575834	HDD
75	HDD -2	l	(c) Lagged weather separated	Main	-3.02482180813968e-06	HDD
76	HDD -2	l	(c) Lagged weather separated	Price Outlier	0.000148335297126323	HDD
77	HDD -2	u	(c) Lagged weather separated	Main	0.000209761594305746	HDD
78	HDD -2	u	(c) Lagged weather separated	Price Outlier	0.000390930945286527	HDD
79	HDD -3	c	(c) Lagged weather separated	Main	0.00035316008143127	HDD
80	HDD -3	c	(c) Lagged weather separated	Price Outlier	0.000609360227826983	HDD
81	HDD -3	l	(c) Lagged weather separated	Main	0.000241522502619773	HDD
82	HDD -3	l	(c) Lagged weather separated	Price Outlier	0.000482105679111555	HDD
83	HDD -3	u	(c) Lagged weather separated	Main	0.000464797660242766	HDD
84	HDD -3	u	(c) Lagged weather separated	Price Outlier	0.000736614805646241	HDD
